# Supplementary material for: Pesticide dynamics in three small agricultural creeks in Hesse, Germany
Source: PeerJ. 2023 Jul 18;11:e15650. doi: 10.7717/peerj.15650 (PMC10361075; doi:10.7717/peerj.15650)
Supplement: Data S1 — All chemical-analytical measurements and the measurements of the microtox test. These data were used for the statistical analysis as well as for the calculation of the STUs. [file peerj-11-15650-s013.xlsx]

## Sheet: Waschbach 05.20.17
Substance	Acetamiprid	Aclonifen	Bifenox free acid	Carbendazim	Clomazon	Chloridazon	Chlortoluron	Clothianidin	DCPMU	DCPU	Metamitron-desamino	Difenoconazol	Diflufenican	Dimethachlor	Dimethachlor-ESA	Dimethachlor-OA	Dimethenamid	Dimethenamid-ESA	Dimethenamid-OA	Dimethomorph	Diuron	Epoxiconazol	Fenpropimorph	Fluazifop	Flufenacet	Flufenacet-ESA	Flufenacet-OA neg	Flurtamon	Imidacloprid	Irgarol	Isoproturon	Mecoprop	Metamitron	Metazachlor	Metazachlor-ESA	Metazachlor-OA	(S)-Metolachlor	Metolachlor-ESA	Metolachlor-OA	Napropamide	Prochloraz	Propioconazol	Propyzamide	Prosulfocarb	Prothioconazol-desthio	Quinmerac	Tebuconazol	Terbutryn	Terbutylazine
LOQ [ng/L]	2	5	20	1	2	20	2	5	0.5	5	5	1	1	2	5	5	2	10	20	2	1	1	2	5	2	5	10	1	5	0.5	0.5	2	10	1	20	20	1	2	5	10	50	2	1	50	5	5	1	1	1
RAC value 2020 [ng/L]	18	500		150	5660	56000	2300	7				360	25	3500			1520			5600	790	460	195	146000	357			1500	9		1300	900	38000	1250			1220			23700	5000	2000	700	3800	334	34000	625		1900
19./20.05.17Waschbach1	< LOQ	< LOQ	< LOQ	4.34271	< LOQ	< LOQ	< LOQ	< LOQ	< LOQ	< LOQ	56.8712	< LOQ	1.2205	3.24561	11.5675	5.43922	11.6289	14.4369	< LOQ	< LOQ	< LOQ	5.58502	< LOQ	< LOQ	2.04405	< LOQ	< LOQ	< LOQ	< LOQ	< LOQ	12.7794	< LOQ	49.0541	3.14124	212.479	105.666	13.3355	21.0401	5.7008	< LOQ	< LOQ	41.6163	1.22795	< LOQ	69.2397	7.12022	19.606	8.68321	8.30979
19./20.05.17Waschbach2	< LOQ	< LOQ	< LOQ	23.8387	5.33468	< LOQ	< LOQ	< LOQ	< LOQ	< LOQ	98.007	2.87503	1.98104	21.475	10.7908	5.29109	19.9429	13.0124	< LOQ	< LOQ	1.96224	12.676	< LOQ	13.7562	22.9436	< LOQ	11.2134	< LOQ	< LOQ	< LOQ	51.3159	47.6429	173.259	8.63394	168.603	85.3529	47.5346	17.478	6.02757	14.4041	< LOQ	248.484	1.66856	53.4846	240.245	18.2681	51.3032	19.8603	33.3673
19./20.05.17Waschbach3	< LOQ	< LOQ	< LOQ	35.6966	13.1961	< LOQ	< LOQ	< LOQ	0.787128	< LOQ	144.23	5.26592	3.62839	56.2553	7.95656	6.61715	25.3454	< LOQ	< LOQ	2.13176	6.90239	43.293	< LOQ	15.5274	48.9508	< LOQ	16.4107	1.68981	< LOQ	1.0726	46.7388	114.754	391.975	27.0998	90.2462	61.0345	106.929	10.9262	< LOQ	43.7157	< LOQ	225.985	2.26948	118.933	285.031	42.4295	82.477	44.9878	100.577
19./20.05.17Waschbach4	< LOQ	< LOQ	< LOQ	35.2973	27.5333	< LOQ	< LOQ	< LOQ	0.976317	< LOQ	166.606	7.8875	4.34318	123.865	7.00784	7.54531	29.2237	< LOQ	< LOQ	2.6993	8.88417	86.0783	< LOQ	13.8708	52.9938	< LOQ	20.3653	2.89096	< LOQ	2.24471	33.8365	97.3269	569.638	58.1057	30.375	42.8782	175.778	6.08407	< LOQ	92.1587	< LOQ	168.733	2.52553	216.872	256.565	59.5773	110.695	72.8317	145.089
19./20.05.17Waschbach5	< LOQ	< LOQ	< LOQ	35.2544	30.6624	< LOQ	< LOQ	< LOQ	0.99223	< LOQ	180.173	9.15395	5.13867	138.019	< LOQ	< LOQ	30.0463	< LOQ	< LOQ	3.264	10.0198	99.9837	< LOQ	11.6795	53.1716	< LOQ	18.3211	3.02335	< LOQ	3.75667	30.118	74.3847	633.924	70.734	< LOQ	34.1283	193.802	3.67487	< LOQ	105.446	< LOQ	144.636	2.79762	217.663	241.314	67.4873	123.89	83.5429	167.814
19./20.05.17Waschbach6	< LOQ	< LOQ	< LOQ	34.7833	26.9578	< LOQ	< LOQ	< LOQ	1.09075	< LOQ	177.898	8.97953	5.31008	117.224	5.83238	7.15707	30.4815	< LOQ	< LOQ	2.92233	10.7059	96.5319	< LOQ	10.6163	48.2161	< LOQ	19.6029	2.56983	< LOQ	4.86516	30.5785	61.1107	635.556	63.9637	< LOQ	28.4225	175.165	3.43765	< LOQ	103.218	< LOQ	138.562	2.7744	191.829	231.831	62.8307	113.608	83.0438	160.008
19./20.05.17Waschbach7	< LOQ	< LOQ	< LOQ	31.9637	23.1187	< LOQ	< LOQ	< LOQ	1.14893	< LOQ	160.23	8.35451	5.10265	96.5117	< LOQ	< LOQ	27.2959	< LOQ	< LOQ	2.44842	9.61218	86.0867	< LOQ	8.6915	44.7826	< LOQ	15.8585	2.82063	< LOQ	4.67755	42.3154	62.438	650.185	51.7039	< LOQ	41.3107	147.077	3.98864	< LOQ	77.5801	< LOQ	124.9	2.77544	172.662	220.147	57.6052	103.522	74.6129	140.73
19./20.05.17Waschbach8	< LOQ	< LOQ	< LOQ	30.2669	17.505	< LOQ	< LOQ	< LOQ	1.1186	< LOQ	133.907	7.40505	4.86309	77.5873	< LOQ	< LOQ	23.9637	< LOQ	< LOQ	2.52362	9.66322	73.0247	< LOQ	7.48122	38.6912	< LOQ	14.3012	2.23167	< LOQ	5.49927	41.7013	60.4433	602.666	43.5847	23.6295	35.8763	126.992	4.42179	< LOQ	66.8067	< LOQ	102.359	2.77339	161.704	203.166	51.4067	91.8481	62.5164	128.333
19./20.05.17Waschbach9	< LOQ	< LOQ	< LOQ	28.8421	13.2769	< LOQ	< LOQ	< LOQ	1.0857	< LOQ	133.751	6.26016	3.93556	54.115	< LOQ	< LOQ	22.3144	< LOQ	< LOQ	2.70469	8.84499	63.5196	8.71974	6.54257	35.1148	< LOQ	11.5016	1.61576	< LOQ	5.85008	35.0801	56.0651	529.668	41.4627	< LOQ	29.5651	104.3	2.35073	< LOQ	48.4382	< LOQ	80.7253	2.64774	130.962	182.533	48.3599	76.6414	51.3322	133.21
19./20.05.17Waschbach10	< LOQ	< LOQ	< LOQ	25.9037	10.6054	< LOQ	< LOQ	< LOQ	1.00434	< LOQ	139.664	5.49278	3.97194	39.8815	< LOQ	< LOQ	21.4148	< LOQ	< LOQ	2.61893	7.93871	65.478	< LOQ	6.52329	29.4812	< LOQ	10.6927	1.56823	< LOQ	5.3407	37.7662	48.0681	519.207	40.6946	< LOQ	28.3208	84.911	< LOQ	< LOQ	36.1837	< LOQ	71.211	2.69993	110.165	165.471	53.7902	67.1312	43.803	89.8236
19./20.05.17Waschbach11	< LOQ	< LOQ	< LOQ	24.8736	7.41831	< LOQ	< LOQ	< LOQ	1.04178	< LOQ	164.264	4.4415	3.6698	28.7047	< LOQ	5.43427	20.8677	< LOQ	< LOQ	2.72982	7.97431	69.2063	< LOQ	6.74079	26.438	< LOQ	12.3332	1.31414	< LOQ	5.22092	31.7427	43.2693	615.912	46.2941	< LOQ	29.4186	71.7294	3.46992	< LOQ	29.0869	< LOQ	58.6752	2.76311	93.4207	134.481	59.5791	61.9154	37.8621	80.0221
19./20.05.17Waschbach12	< LOQ	< LOQ	< LOQ	23.4826	5.26813	< LOQ	< LOQ	< LOQ	0.886435	< LOQ	180.95	3.63418	4.13439	19.4401	< LOQ	< LOQ	22.1839	< LOQ	< LOQ	2.77002	7.22344	76.2894	2.02133	5.77164	22.991	< LOQ	11.9954	1.11689	< LOQ	3.51191	26.048	30.994	753.988	47.5184	24.0996	32.1806	59.7177	3.72383	< LOQ	18.0107	< LOQ	49.2761	2.81733	69.2257	119.885	66.1071	59.8139	32.0842	64.3704
19./20.05.17Waschbach13	< LOQ	< LOQ	< LOQ	23.3917	4.70042	< LOQ	< LOQ	< LOQ	1.08737	< LOQ	205.293	3.63776	4.58092	16.881	< LOQ	< LOQ	29.2084	< LOQ	< LOQ	2.70999	6.40608	85.686	2.65359	5.50586	20.4372	< LOQ	12.3339	1.28704	< LOQ	2.30459	25.0006	29.6668	905.67	56.2203	32.8799	35.4411	51.7119	3.97046	< LOQ	13.3283	< LOQ	45.968	3.02899	53.6937	125.753	88.9117	62.5969	28.0684	52.7156
19./20.05.17Waschbach14	< LOQ	< LOQ	< LOQ	23.2899	3.79039	< LOQ	< LOQ	< LOQ	1.01916	< LOQ	238.013	3.37149	5.19417	11.894	6.0524	7.83294	30.8614	< LOQ	< LOQ	2.95853	6.52268	80.6481	3.81193	< LOQ	17.664	< LOQ	11.8682	1.15714	< LOQ	2.07642	25.9403	26.6679	845.704	64.4332	53.2402	45.8121	47.8128	7.49895	< LOQ	12.9169	< LOQ	45.6864	2.96642	59.6959	107.917	93.1159	61.968	26.3342	45.5942
19./20.05.17Waschbach15	< LOQ	< LOQ	< LOQ	22.7475	3.08745	< LOQ	< LOQ	< LOQ	0.930787	< LOQ	258.341	3.2305	3.97912	11.2023	7.00306	7.33105	27.7869	< LOQ	< LOQ	3.21192	7.01251	67.6103	2.60119	< LOQ	16.0917	< LOQ	12.5216	< LOQ	< LOQ	1.66775	27.0855	24.6486	818.533	64.6569	67.9967	47.0536	48.0855	10.669	< LOQ	11.5832	< LOQ	43.6183	3.15124	72.528	101.223	70.1786	63.0566	25.0532	44.1475
19./20.05.17Waschbach16	< LOQ	< LOQ	< LOQ	23.4685	4.24608	< LOQ	< LOQ	< LOQ	0.827617	< LOQ	300.877	3.04464	3.41275	14.2564	7.66084	< LOQ	31.5597	< LOQ	< LOQ	3.33998	5.99442	60.2346	< LOQ	< LOQ	18.3959	< LOQ	14.0374	1.10557	< LOQ	1.79729	27.3737	25.0119	865.674	66.4297	66.4814	52.0588	50.4237	12.6034	< LOQ	14.6052	< LOQ	43.4405	3.28513	63.6083	101.587	62.9392	59.873	27.5201	42.5625
19./20.05.17Waschbach17	< LOQ	< LOQ	< LOQ	27.8537	4.04694	< LOQ	< LOQ	< LOQ	1.03953	< LOQ	394.699	3.23277	3.22968	14.9761	8.3215	7.67041	25.1771	< LOQ	< LOQ	3.47923	6.86859	58.5776	< LOQ	< LOQ	16.6845	< LOQ	13.6133	1.18772	< LOQ	1.46757	29.5781	27.5431	1110.31	65.6989	75.3445	54.8654	55.762	11.3334	< LOQ	20.3139	< LOQ	48.2534	3.73057	68.751	80.8963	58.6404	60.6756	28.3053	40.5337
19./20.05.17Waschbach18	< LOQ	< LOQ	< LOQ	28.1911	4.91339	< LOQ	< LOQ	< LOQ	1.03022	< LOQ	548.618	3.33878	2.51712	18.8457	8.52278	6.56231	22.0161	< LOQ	< LOQ	2.94397	6.94031	54.4749	< LOQ	< LOQ	15.2384	< LOQ	11.2771	1.15241	< LOQ	1.1496	26.9597	27.3821	1186.64	56.2182	87.9102	49.2205	57.9931	13.1099	< LOQ	15.6605	< LOQ	46.5315	3.58998	66.0619	76.4087	48.3794	57.2006	29.9353	35.9483
19./20.05.17Waschbach19	< LOQ	< LOQ	< LOQ	24.2159	4.04686	< LOQ	< LOQ	< LOQ	1.04113	< LOQ	531.863	2.99742	2.20547	17.1274	9.05095	< LOQ	25.5432	< LOQ	< LOQ	2.37758	5.95136	46.5916	< LOQ	< LOQ	12.91	< LOQ	11.5119	< LOQ	< LOQ	1.04453	22.1628	22.7163	1064.31	47.2363	90.8014	59.7288	51.487	15.586	< LOQ	12.3809	< LOQ	43.164	3.30822	55.9156	68.6638	38.3299	50.795	27.7452	32.7828
19./20.05.17Waschbach20	< LOQ	< LOQ	< LOQ	28.0617	3.52617	< LOQ	< LOQ	< LOQ	1.02577	< LOQ	332.974	3.64447	4.39512	10.7721	5.34537	< LOQ	20.6528	< LOQ	< LOQ	2.2774	7.72336	38.7411	< LOQ	< LOQ	17.5851	< LOQ	11.4964	1.08764	< LOQ	1.7461	27.9008	40.6986	1111.81	30.3776	50.4638	40.3128	47.4902	8.78505	< LOQ	11.1699	< LOQ	45.3467	2.77736	74.9809	98.946	32.3807	55.6184	27.7687	52.9464
19./20.05.17Waschbach21	< LOQ	< LOQ	< LOQ	22.0421	< LOQ	< LOQ	< LOQ	< LOQ	0.87956	< LOQ	157.95	2.53388	3.699	5.15043	< LOQ	< LOQ	18.0703	< LOQ	< LOQ	2.16272	7.77447	34.352	< LOQ	< LOQ	10.7582	< LOQ	< LOQ	< LOQ	< LOQ	2.94096	70.7068	22.0018	510.357	27.2802	47.3872	39.8062	29.7324	6.985	< LOQ	< LOQ	< LOQ	31.1226	2.60796	< LOQ	73.5771	30.4168	41.0644	21.0913	42.2167
19./20.05.17Waschbach22	< LOQ	< LOQ	< LOQ	24.2532	2.0028	< LOQ	< LOQ	< LOQ	1.02124	< LOQ	226.798	2.54567	2.49385	10.0995	7.79924	< LOQ	15.4801	11.156	< LOQ	2.22951	7.46598	30.6221	< LOQ	< LOQ	14.7347	< LOQ	12.5603	< LOQ	< LOQ	1.06882	24.581	17.2244	1317.91	31.1779	128.866	89.5474	93.5255	13.8381	< LOQ	12.0162	< LOQ	30.1454	3.11459	108.573	46.1262	27.005	60.3542	40.0055	32.1066
19./20.05.17Waschbach23	< LOQ	< LOQ	< LOQ	20.1243	< LOQ	< LOQ	< LOQ	< LOQ	0.841055	< LOQ	175.745	2.23555	2.22715	9.03422	10.7529	5.49413	13.2996	21.2187	< LOQ	< LOQ	7.05146	24.2301	< LOQ	< LOQ	12.3173	< LOQ	< LOQ	< LOQ	< LOQ	0.819731	16.5813	12.8259	1483.28	21.6598	258.12	156.852	122.383	23.3096	8.13736	10.8902	< LOQ	27.1493	3.13541	127.731	38.7702	34.0125	79.4786	49.9524	27.5287
19./20.05.17Waschbach24	< LOQ	< LOQ	< LOQ	14.5433	< LOQ	< LOQ	< LOQ	< LOQ	0.708252	< LOQ	238.046	1.96492	1.79372	8.2603	13.7361	5.96119	8.96052	26.6711	< LOQ	< LOQ	4.66413	20.4791	< LOQ	< LOQ	9.19285	< LOQ	< LOQ	< LOQ	< LOQ	0.575856	13.6416	8.75705	1108.14	13.3796	423.563	222.412	115.481	29.0122	9.92265	< LOQ	< LOQ	22.7078	2.65979	118.066	37.4371	32.6356	80.9478	46.9665	23.6126
[truncated: 5 more columns]

## Sheet: Waschbach 05.31.17
Substance	Acetamiprid	Aclonifen	Bifenox free acid	Carbendazim	Clomazon	Chloridazon	Chlortoluron	Clothianidin	DCPMU	DCPU	Metamitron-desamino	Difenoconazol	Diflufenican	Dimethachlor	Dimethachlor-ESA	Dimethachlor-OA	Dimethenamid	Dimethenamid-ESA	Dimethenamid-OA	Dimethomorph	Diuron	Epoxiconazol	Fenpropimorph	Fluazifop	Flufenacet	Flufenacet-ESA	Flufenacet-OA neg	Flurtamon	Imidacloprid	Irgarol	Isoproturon	Mecoprop	Metamitron	Metazachlor	Metazachlor-ESA	Metazachlor-OA	(S)-Metolachlor	Metolachlor-ESA	Metolachlor-OA	Napropamide	Prochloraz	Propioconazol	Propyzamide	Prosulfocarb	Prothioconazol-desthio	Quinmerac	Tebuconazol	Terbutryn	Terbutylazine
LOQ [ng/L]	2	5	20	1	2	20	2	5	0.5	5	5	1	1	2	5	5	2	10	20	2	1	1	2	5	2	5	10	1	5	0.5	0.5	2	10	1	20	20	1	2	5	10	50	2	1	50	5	5	1	1	1
RAC value 2020 [ng/L]	18	500		150	5660	56000	2300	7				360	25	3500			1520			5600	790	460	195	146000	357			1500	9		1300	900	38000	1250			1220			23700	5000	2000	700	3800	334	34000	625		1900
30./31.05.17Waschbach1	< LOQ	< LOQ	< LOQ	2.38248	< LOQ	29.8492	< LOQ	< LOQ	< LOQ	< LOQ	194.668	< LOQ	1.08836	< LOQ	9.1584	< LOQ	29.6129	13.2976	< LOQ	< LOQ	< LOQ	7.29341	< LOQ	7.35012	5.69081	< LOQ	15.2139	< LOQ	< LOQ	< LOQ	4.90816	< LOQ	117.05	140.869	144.399	83.7102	40.9001	21.7665	5.39993	< LOQ	< LOQ	5.28236	< LOQ	68.3045	27.5327	122.038	15.1818	42.924	10.0326
30./31.05.17Waschbach2	< LOQ	< LOQ	< LOQ	22.17	4.23015	462.639	< LOQ	< LOQ	< LOQ	< LOQ	419.737	1.13134	1.34014	15.0974	11.6548	5.64798	32.6816	12.6421	< LOQ	< LOQ	1.37712	9.41709	< LOQ	120.723	35.1001	< LOQ	19.4111	< LOQ	< LOQ	< LOQ	49.3231	19.8094	328.528	117.447	135.734	82.1801	286.24	26.1349	9.05391	< LOQ	< LOQ	57.038	1.44949	295.045	76.1558	268.489	37.9908	135.974	28.3924
30./31.05.17Waschbach3	< LOQ	< LOQ	< LOQ	28.1499	4.44408	180.413	< LOQ	< LOQ	1.26554	< LOQ	184.175	1.6905	2.30205	5.45467	8.24317	< LOQ	30.9309	< LOQ	< LOQ	2.15635	4.354	15.7365	< LOQ	39.1085	88.847	< LOQ	21.6323	< LOQ	< LOQ	0.506355	65.0118	95.4209	289.84	74.1081	76.8797	50.0658	257.656	15.1867	5.12806	< LOQ	< LOQ	45.8289	1.49609	280.205	84.2251	119.111	60.5607	235.39	105.73
30./31.05.17Waschbach4	< LOQ	< LOQ	< LOQ	32.1516	3.80215	109.305	< LOQ	< LOQ	2.07168	< LOQ	134.144	3.16614	4.06473	< LOQ	< LOQ	< LOQ	30.3559	< LOQ	< LOQ	2.52321	5.96153	20.5655	< LOQ	12.1756	104.768	< LOQ	21.8059	< LOQ	< LOQ	0.597708	62.5131	92.4591	454.006	42.5206	22.5589	25.2636	220.427	8.10573	< LOQ	< LOQ	< LOQ	31.2492	1.61509	240.638	121.844	64.0317	136.109	265.972	137.506
30./31.05.17Waschbach5	< LOQ	< LOQ	< LOQ	43.3147	3.42844	238.958	< LOQ	< LOQ	2.29056	< LOQ	464.192	5.67303	4.36077	2.67993	6.65118	< LOQ	32.0481	< LOQ	< LOQ	2.90626	6.42046	36.9593	< LOQ	26.124	89.8891	< LOQ	19.6499	< LOQ	5.22426	0.845076	79.424	94.5282	4789.71	49.8734	29.6354	29.637	250.599	8.34992	< LOQ	< LOQ	< LOQ	49.243	1.65523	282.053	155.031	103.626	212.975	288.762	109.81
30./31.05.17Waschbach6	< LOQ	< LOQ	< LOQ	34.0112	2.98857	216.203	< LOQ	< LOQ	2.01143	< LOQ	1432.27	5.45546	4.20215	2.46103	< LOQ	< LOQ	35.1338	< LOQ	< LOQ	2.65346	5.57575	81.3287	2.88889	21.6019	81.5516	< LOQ	17.0923	< LOQ	< LOQ	2.4587	96.0668	92.584	20854.8	47.9193	< LOQ	24.8502	211.292	7.31342	< LOQ	< LOQ	< LOQ	47.8331	1.66688	232.365	119.991	95.5316	159.715	270.534	107.013
30./31.05.17Waschbach7	< LOQ	< LOQ	< LOQ	27.4925	2.70074	201.188	< LOQ	< LOQ	1.82391	< LOQ	1936.05	4.22205	3.30212	< LOQ	5.25789	< LOQ	34.1527	< LOQ	< LOQ	3.07477	4.97846	125.808	5.67712	14.2739	75.5683	< LOQ	12.4391	< LOQ	< LOQ	4.37956	102.93	83.9127	36129.6	37.3362	< LOQ	20.4931	187.7	5.74319	< LOQ	< LOQ	< LOQ	38.2717	1.56771	216.486	114.28	69.6502	119.253	255.772	107.626
30./31.05.17Waschbach8	< LOQ	< LOQ	< LOQ	26.0678	2.7176	235.97	< LOQ	< LOQ	1.76442	< LOQ	2913.5	3.68261	3.35243	< LOQ	< LOQ	< LOQ	32.433	< LOQ	< LOQ	2.94647	5.34384	163.647	12.8946	10.8797	65.3636	< LOQ	12.0403	< LOQ	< LOQ	6.25951	117.841	77.9212	54268.3	30.3198	< LOQ	< LOQ	166.457	4.19952	< LOQ	< LOQ	< LOQ	33.8336	1.90829	191.935	98.4497	64.2284	117.366	246.086	108.148
30./31.05.17Waschbach9	< LOQ	< LOQ	< LOQ	23.5779	2.37569	305.731	< LOQ	< LOQ	1.59537	< LOQ	3902.04	3.3604	3.10262	< LOQ	< LOQ	< LOQ	29.136	< LOQ	< LOQ	3.18932	4.87591	227.992	21.2983	8.6782	60.3771	< LOQ	13.0158	< LOQ	< LOQ	7.21243	105.833	72.2051	78228.1	25.5322	< LOQ	< LOQ	151.322	4.09543	< LOQ	< LOQ	< LOQ	31.7167	1.86715	179.509	93.3317	65.3107	122.449	229.825	104.913
30./31.05.17Waschbach10	< LOQ	< LOQ	< LOQ	18.2402	< LOQ	225.228	< LOQ	< LOQ	1.34732	< LOQ	3674.5	2.89569	2.42108	< LOQ	< LOQ	< LOQ	29.4116	< LOQ	< LOQ	2.78513	4.75343	208.957	14.1103	7.69	56.8008	< LOQ	12.9776	< LOQ	< LOQ	7.17772	64.4502	56.7306	69113.9	42.7726	< LOQ	< LOQ	138.452	4.1861	< LOQ	< LOQ	< LOQ	29.7782	1.86524	158.678	78.6221	70.8941	117.683	211.709	93.3571
30./31.05.17Waschbach11	< LOQ	< LOQ	< LOQ	17.898	< LOQ	142.414	< LOQ	< LOQ	1.60131	< LOQ	2126.61	2.57183	2.75986	< LOQ	5.26491	< LOQ	52.856	< LOQ	< LOQ	2.76801	8.59885	142.457	12.8491	6.55329	51.3126	< LOQ	15.8562	< LOQ	5.59783	5.01194	49.2424	46.9271	38567.4	264.893	< LOQ	26.1504	119.277	7.51813	< LOQ	< LOQ	< LOQ	26.238	1.65127	133.366	73.887	209.913	95.2278	171.601	88.4795
30./31.05.17Waschbach12	< LOQ	< LOQ	< LOQ	20.3588	< LOQ	78.2178	< LOQ	< LOQ	2.20997	< LOQ	748.573	2.38174	3.36072	< LOQ	6.39975	5.83226	140.884	< LOQ	< LOQ	2.53592	17.4634	88.7936	9.24971	6.93965	46.3165	< LOQ	21.2319	1.3692	< LOQ	3.02782	37.5137	38.2403	15993.4	952.881	49.326	42.329	112.477	10.2705	< LOQ	< LOQ	< LOQ	21.3981	1.93659	130.368	68.6405	627.122	86.5954	159.028	76.9494
30./31.05.17Waschbach13	< LOQ	< LOQ	< LOQ	21.9122	< LOQ	50.9354	< LOQ	< LOQ	2.7395	< LOQ	506.621	2.23959	3.66473	< LOQ	5.96929	< LOQ	327.956	11	< LOQ	3.04735	19.9882	72.8866	6.63002	7.68763	52.1062	< LOQ	22.9451	2.3944	< LOQ	2.18838	31.526	30.7074	7929.86	2649.64	96.9646	62.7361	110.089	13.8162	< LOQ	< LOQ	< LOQ	22.6971	2.09692	115.526	62.7661	1533.93	91.3547	149.451	62.851
30./31.05.17Waschbach14	< LOQ	< LOQ	< LOQ	21.9046	< LOQ	50.1592	< LOQ	< LOQ	2.33959	< LOQ	552.718	2.28273	3.63289	2.52777	9.88625	< LOQ	595.648	12.5652	< LOQ	4.55744	16.917	66.3693	5.73291	9.83072	57.4186	< LOQ	20.3087	4.34229	5.84911	1.71618	32.1134	26.2781	6134.59	5127.65	126.8	86.8917	119.325	15.4034	< LOQ	< LOQ	< LOQ	24.9268	2.1227	119.82	60.4845	2750.51	108.888	155.538	57.4515
30./31.05.17Waschbach15	< LOQ	< LOQ	< LOQ	22.1515	< LOQ	58.5716	< LOQ	< LOQ	2.18026	< LOQ	663.712	2.45578	3.41727	2.27335	8.04273	5.61696	734.462	14.419	< LOQ	5.53887	14.2493	61.8824	4.34251	10.7813	63.5428	< LOQ	23.8214	5.86715	6.43928	1.63197	35.5232	26.9442	5861.63	6680.94	143.331	103.194	121.414	18.1485	5.23486	< LOQ	< LOQ	28.0268	2.41541	130.545	59.4251	3430.9	133.572	171.799	53.1223
30./31.05.17Waschbach16	< LOQ	< LOQ	< LOQ	21.1018	< LOQ	98.1265	< LOQ	< LOQ	1.95289	< LOQ	828.454	2.39876	3.27254	< LOQ	8.79165	< LOQ	644.919	13.3707	< LOQ	5.57209	12.2354	56.8313	3.96843	11.9838	63.7357	< LOQ	23.5682	6.24079	7.22236	1.66866	37.7074	32.7996	6570.39	6762.04	143.523	93.8669	118.302	17.6913	6.14774	< LOQ	< LOQ	28.2927	2.2819	125.352	52.5715	3324.36	136.715	164.042	48.1865
30./31.05.17Waschbach17	< LOQ	< LOQ	< LOQ	19.6589	< LOQ	105.531	< LOQ	< LOQ	1.81376	< LOQ	923.62	2.343	3.61631	< LOQ	10.1556	< LOQ	632.677	12.2316	< LOQ	5.43077	11.3471	57.3423	4.23988	9.87265	56.285	< LOQ	25.5626	6.25916	6.76082	1.59714	38.9981	42.4792	7991.97	6217.11	148.723	97.0731	128.251	19.2502	5.09595	< LOQ	< LOQ	28.3742	2.22999	136.514	54.9355	2941.08	135.229	161.401	45.5964
30./31.05.17Waschbach18	< LOQ	< LOQ	< LOQ	17.7967	< LOQ	75.1355	< LOQ	< LOQ	1.57979	< LOQ	895.419	2.12046	2.9152	< LOQ	10.5425	< LOQ	579.694	13.2844	< LOQ	4.58025	9.42958	47.8331	3.09906	8.05684	45.669	< LOQ	20.1349	5.28596	6.46735	1.41717	35.9161	35.7437	9089.79	5217.37	153.43	95.1587	131.819	19.335	6.7255	< LOQ	< LOQ	25.7616	2.3304	139.529	48.4848	2392.96	116.601	160.019	40.9884
30./31.05.17Waschbach19	< LOQ	< LOQ	< LOQ	16.0622	< LOQ	58.6537	< LOQ	< LOQ	1.53195	< LOQ	821.027	1.96585	2.83004	< LOQ	10.1281	8.02529	466.29	13.1111	< LOQ	4.15183	8.22226	44.6154	2.7317	6.31199	34.1677	< LOQ	17.4799	3.80129	5.03539	0.916351	31.6815	25.9592	8217.77	4244.73	147.817	93.3932	125.54	21.5655	6.13931	< LOQ	< LOQ	21.0401	2.17642	129.87	40.6846	1967.93	96.9624	145.736	37.9274
30./31.05.17Waschbach20	< LOQ	< LOQ	< LOQ	13.3737	< LOQ	45.2907	< LOQ	< LOQ	1.3661	< LOQ	804.16	1.79999	2.4766	< LOQ	11.5465	7.56318	429.538	13.3464	< LOQ	3.56907	8.06178	39.4519	2.20308	5.76395	30.9115	< LOQ	18.8354	3.64528	< LOQ	1.04653	28.8153	19.6173	7336.35	3755.17	151.594	93.8552	115.125	25.0024	6.49805	< LOQ	< LOQ	18.9957	2.1405	128.25	40.0738	1827.77	82.9496	133.57	35.3592
30./31.05.17Waschbach21	< LOQ	< LOQ	< LOQ	10.8624	< LOQ	49.6832	< LOQ	< LOQ	1.12296	< LOQ	1211.71	1.52413	2.24441	< LOQ	11.8298	7.3903	314.103	12.8933	< LOQ	2.66923	6.42301	36.6645	2.33477	< LOQ	23.6427	< LOQ	15.1513	2.66514	5.3403	0.963543	24.4621	14.2257	5990.08	2922.82	165.863	97.3002	94.7413	25.1047	7.18357	< LOQ	< LOQ	15.4367	1.54896	98.239	33.2102	1463.7	70.9826	114.956	30.8521
30./31.05.17Waschbach22	< LOQ	< LOQ	< LOQ	7.03748	< LOQ	32.4798	< LOQ	< LOQ	1.05591	< LOQ	2143.35	1.33604	1.76824	< LOQ	11.1918	5.9516	171.927	12.0261	< LOQ	2.04078	4.94724	28.4298	< LOQ	< LOQ	11.4837	< LOQ	< LOQ	1.96814	< LOQ	0.683874	17.8235	7.83554	2494.19	1587.64	204.786	107.569	61.0937	27.39	7.31603	< LOQ	< LOQ	10.6169	1.34662	69.2343	23.5525	796.978	46.7986	84.6993	21.2959
[truncated: 5 more columns]

## Sheet: Waschbach 06.04.17
Substance	Acetamiprid	Aclonifen	Bifenox free acid	Carbendazim	Clomazon	Chloridazon	Chlortoluron	Clothianidin	DCPMU	DCPU	Metamitron-desamino	Difenoconazol	Diflufenican	Dimethachlor	Dimethachlor-ESA	Dimethachlor-OA	Dimethenamid	Dimethenamid-ESA	Dimethenamid-OA	Dimethomorph	Diuron	Epoxiconazol	Fenpropimorph	Fluazifop	Flufenacet	Flufenacet-ESA	Flufenacet-OA neg	Flurtamon	Imidacloprid	Irgarol	Isoproturon	Mecoprop	Metamitron	Metazachlor	Metazachlor-ESA	Metazachlor-OA	(S)-Metolachlor	Metolachlor-ESA	Metolachlor-OA	Napropamide	Prochloraz	Propioconazol	Propyzamide	Prosulfocarb	Prothioconazol-desthio	Quinmerac	Tebuconazol	Terbutryn	Terbutylazine
LOQ [ng/L]	2	5	20	1	2	20	2	5	0.5	5	5	1	1	2	5	5	2	10	20	2	1	1	2	5	2	5	10	1	5	0.5	0.5	2	10	1	20	20	1	2	5	10	50	2	1	50	5	5	1	1	1
RAC value 2020 [ng/L]	18	500		150	5660	56000	2300	7				360	25	3500			1520			5600	790	460	195	146000	357			1500	9		1300	900	38000	1250			1220			23700	5000	2000	700	3800	334	34000	625		1900
03./04.06.17Waschbach1	< LOQ	< LOQ	< LOQ	5.32466	< LOQ	< LOQ	< LOQ	< LOQ	0.692815	< LOQ	334.349	< LOQ	1.81894	< LOQ	14.0985	5.40057	44.3659	16.515	< LOQ	3.01893	1.63645	12.5205	< LOQ	< LOQ	5.85164	< LOQ	15.3655	< LOQ	< LOQ	< LOQ	7.54328	3.4299	429.256	394.263	237.383	140.535	39.1916	27.8835	8.45764	< LOQ	< LOQ	10.5477	1.62264	< LOQ	41.5228	240.284	28.211	47.7631	30.1766
03./04.06.17Waschbach2	< LOQ	< LOQ	< LOQ	22.2954	< LOQ	33.4073	< LOQ	< LOQ	1.28938	< LOQ	263.619	1.88028	2.10022	< LOQ	6.58353	< LOQ	24.9112	< LOQ	< LOQ	6.64347	3.83383	19.7581	< LOQ	< LOQ	36.8667	< LOQ	< LOQ	< LOQ	< LOQ	0.593134	10.8678	12.9472	1141.61	157.302	74.9037	64.8215	69.1174	11.1422	5.1939	< LOQ	< LOQ	18.7281	1.42464	73.7974	74.4832	88.4443	51.7378	109.65	158.52
03./04.06.17Waschbach3	< LOQ	< LOQ	< LOQ	44.1302	< LOQ	101.23	< LOQ	< LOQ	1.64787	< LOQ	1080.91	4.91391	2.55005	< LOQ	< LOQ	< LOQ	19.3929	< LOQ	< LOQ	7.97422	2.95544	34.4205	< LOQ	7.38198	68.608	< LOQ	< LOQ	< LOQ	< LOQ	1.20845	42.029	13.0324	12936.7	76.8994	41.344	37.9636	102.701	7.69219	< LOQ	< LOQ	< LOQ	32.714	1.40062	101.149	96.6013	62.2648	95.4429	178.719	90.9003
03./04.06.17Waschbach4	< LOQ	< LOQ	< LOQ	34.6547	< LOQ	143.53	< LOQ	< LOQ	1.17107	< LOQ	2885.5	4.41754	2.82104	< LOQ	< LOQ	< LOQ	16.6839	< LOQ	< LOQ	5.37885	3.02704	69.0902	3.31731	6.24191	37.1212	< LOQ	< LOQ	< LOQ	< LOQ	4.14885	102.981	17.0439	39736.6	54.081	22.7467	27.3109	84.9087	5.90171	< LOQ	< LOQ	< LOQ	31.5442	1.52006	92.9321	84.3195	57.0545	71.8763	140.58	59.0122
03./04.06.17Waschbach5	< LOQ	< LOQ	< LOQ	21.7595	< LOQ	156.835	< LOQ	< LOQ	1.12495	< LOQ	3341.92	3.18215	1.62301	< LOQ	< LOQ	< LOQ	13.3619	< LOQ	< LOQ	4.89257	4.63685	83.538	3.72312	< LOQ	19.8922	< LOQ	< LOQ	< LOQ	< LOQ	7.82365	146.999	15.8422	49740.4	40.1293	< LOQ	< LOQ	69.2697	4.18281	< LOQ	< LOQ	< LOQ	22.7188	1.65714	71.5427	84.4969	44.1122	52.2085	113.959	57.7871
03./04.06.17Waschbach6	< LOQ	< LOQ	< LOQ	15.9174	< LOQ	138.029	< LOQ	< LOQ	1.01624	< LOQ	3522.57	2.33614	1.60286	< LOQ	< LOQ	< LOQ	10.9202	< LOQ	< LOQ	4.2305	5.40879	86.1078	6.98448	< LOQ	16.3359	< LOQ	< LOQ	< LOQ	< LOQ	8.80059	130.373	13.0372	47129.8	27.8941	< LOQ	< LOQ	62.8449	3.38187	< LOQ	< LOQ	< LOQ	19.7392	1.40389	69.8686	73.8016	41.5506	41.0547	100.515	59.2829
03./04.06.17Waschbach7	< LOQ	< LOQ	< LOQ	17.3871	< LOQ	246.231	< LOQ	5.15096	1.22235	< LOQ	3183.64	2.17031	2.00714	< LOQ	< LOQ	< LOQ	13.6284	< LOQ	< LOQ	4.57355	7.5746	99.6789	6.03589	< LOQ	19.1518	< LOQ	< LOQ	< LOQ	< LOQ	9.38898	105.553	22.3944	58209.2	28.84	< LOQ	< LOQ	77.7203	4.67774	< LOQ	< LOQ	< LOQ	22.2308	1.67518	78.605	76.3538	147.155	48.6209	138.259	74.6874
03./04.06.17Waschbach8	< LOQ	< LOQ	< LOQ	20.1999	< LOQ	634.295	< LOQ	31.788	1.97422	< LOQ	3189.08	2.21387	3.2843	< LOQ	< LOQ	< LOQ	19.365	< LOQ	< LOQ	4.43478	10.7334	102.55	6.36202	5.22352	24.3878	< LOQ	10.0436	< LOQ	13.005	7.131	68.6792	39.6369	54334.1	30.1896	< LOQ	21.6611	86.2315	4.9706	< LOQ	< LOQ	< LOQ	21.6932	2.05481	101.196	90.2402	633.837	78.7466	201.878	81.703
03./04.06.17Waschbach9	< LOQ	< LOQ	< LOQ	22.8296	< LOQ	1455.06	< LOQ	84.7771	2.50148	< LOQ	4241.9	2.1709	5.88203	< LOQ	< LOQ	< LOQ	26.2977	< LOQ	< LOQ	4.35316	14.157	112.662	4.91676	10.0398	28.1988	< LOQ	11.9295	< LOQ	31.0369	4.31468	38.31	50.1371	43380.9	30.3529	< LOQ	29.4355	96.7404	5.99014	< LOQ	< LOQ	< LOQ	20.8663	1.87001	95.6706	106.615	1625.85	142.333	237.467	88.4262
03./04.06.17Waschbach10	< LOQ	< LOQ	< LOQ	23.1334	< LOQ	1779.71	< LOQ	97.7598	2.577	< LOQ	4932.49	2.28253	7.25907	< LOQ	< LOQ	< LOQ	31.1637	< LOQ	< LOQ	4.73151	13.4253	121.179	3.57217	12.1288	39.7792	< LOQ	13.6084	< LOQ	37.3218	2.55866	22.3046	59.9951	34253.7	53.1922	20.5761	45.1022	102.334	7.85848	< LOQ	< LOQ	< LOQ	20.1244	1.8644	105.602	108.886	2022.85	190.838	260.265	89.8053
03./04.06.17Waschbach11	< LOQ	< LOQ	< LOQ	21.5113	< LOQ	1263.99	< LOQ	76.2997	2.58792	< LOQ	4810.46	2.44116	9.84014	< LOQ	< LOQ	< LOQ	45.6249	11.4964	< LOQ	4.83922	11.9775	179.906	3.49874	12.3917	100.558	6.31055	16.8922	1.6874	29.712	1.89959	21.4861	56.8856	30837.8	202.425	90.3277	65.3477	98.7933	10.4591	5.87294	< LOQ	< LOQ	22.1864	1.80657	107.722	102.802	2334.36	170.137	320.826	95.2791
03./04.06.17Waschbach12	< LOQ	< LOQ	< LOQ	23.8431	< LOQ	791.961	< LOQ	82.6499	2.33895	< LOQ	5077.69	2.48938	10.5972	< LOQ	5.57963	< LOQ	66.1168	11.0334	< LOQ	4.97464	11.4796	216.753	4.09254	8.46651	354.525	10.638	16.5705	2.30945	24.4402	1.65389	25.3342	40.1783	28339.9	400.357	84.7795	63.39	97.447	12.693	6.81304	< LOQ	< LOQ	24.5358	1.93684	108.417	110.373	2895.46	167.678	610.28	115.413
03./04.06.17Waschbach13	< LOQ	< LOQ	< LOQ	24.2421	< LOQ	658.087	< LOQ	72.628	2.40374	< LOQ	5044.88	2.71579	9.29554	2.46571	< LOQ	< LOQ	73.9182	10.6262	< LOQ	5.64483	9.81283	207.377	5.2002	8.20738	642.336	15.4245	23.9312	1.90876	21.7323	2.16921	27.4217	35.7817	38823.4	467.675	82.3519	70.4448	98.7752	10.7308	< LOQ	< LOQ	< LOQ	24.4042	1.95122	108.619	116.334	2424.3	164.802	992.39	139.038
03./04.06.17Waschbach14	< LOQ	< LOQ	< LOQ	22.6649	< LOQ	514.108	< LOQ	54.543	2.15445	< LOQ	4630.77	2.61153	8.65999	2.85828	5.81162	< LOQ	74.4721	10.0293	< LOQ	5.45716	9.21461	179.8	4.35626	8.18846	864.187	19.2025	25.9948	1.63333	19.2149	2.45292	27.6713	30.8692	35558.2	528.292	97.675	67.7328	134.63	12.6511	6.09457	< LOQ	< LOQ	25.1578	2.08408	148.436	102.784	2064.45	161.217	1276.27	188.758
03./04.06.17Waschbach15	< LOQ	< LOQ	< LOQ	21.8811	< LOQ	419.122	< LOQ	57.1457	1.97252	< LOQ	3890.87	2.55268	7.34605	3.53435	6.67432	5.59207	81.8635	10.9492	< LOQ	5.22553	8.46226	149.59	3.56118	7.12173	889.305	18.3252	26.1833	1.75047	18.9933	1.88041	28.7407	26.4724	23468.9	590.389	97.6235	85.1805	223.519	15.0321	7.14282	< LOQ	< LOQ	23.9909	2.07602	234.738	98.6778	2022.29	149.121	1341.2	153.396
03./04.06.17Waschbach16	< LOQ	< LOQ	< LOQ	22.5173	< LOQ	381.359	< LOQ	50.2674	1.92752	< LOQ	3658.32	2.50438	7.44537	4.09803	7.69868	6.38175	76.6507	10.9154	< LOQ	4.86577	7.38625	129.705	3.40582	6.14508	720.789	15.1052	30.0013	1.42757	17.1247	1.40708	27.4995	24.3303	17973.2	587.485	99.8649	80.5097	378.813	16.5197	8.73323	< LOQ	< LOQ	24.3149	2.40596	376.498	93.1358	1797.93	135.621	1265.34	137.563
03./04.06.17Waschbach17	< LOQ	< LOQ	< LOQ	25.1435	< LOQ	341.842	< LOQ	38.6976	1.79597	< LOQ	3059.32	2.39844	6.37798	4.5013	6.61829	7.20708	81.6849	11.2021	< LOQ	4.87432	7.08221	106.22	2.83246	5.85391	457.755	10.0497	21.6617	1.20932	13.6901	1.2299	26.434	26.3662	14728.1	591.639	96.0707	85.3609	888.611	24.3656	13.5286	< LOQ	< LOQ	24.9897	2.38225	905.525	87.1918	1409.73	121.808	1232.03	137.832
03./04.06.17Waschbach18	< LOQ	< LOQ	< LOQ	24.845	< LOQ	342.503	< LOQ	28.1129	1.62867	< LOQ	2694.76	2.36006	5.06323	3.85001	9.23441	< LOQ	78.318	11.8915	< LOQ	4.26308	6.59558	86.235	2.58099	5.00291	180.433	6.29131	13.2874	1.1179	9.75836	1.05877	26.3257	24.3355	13420.3	625.865	131.614	99.2856	1419.02	39.7238	26.8464	< LOQ	< LOQ	24.865	2.5743	1436.67	80.3591	1035.16	104.863	1208.87	150.5
03./04.06.17Waschbach19	< LOQ	< LOQ	< LOQ	21.5046	< LOQ	273.301	< LOQ	19.0611	1.38925	< LOQ	2104.87	2.19852	4.28611	3.74909	8.91426	5.61524	82.4068	12.4614	< LOQ	4.31483	5.86385	65.0815	< LOQ	< LOQ	115.191	< LOQ	18.9477	1.39646	8.58734	0.857177	22.452	21.0752	10396.3	664.198	140.931	104.358	1326.34	45.7217	34.8265	< LOQ	< LOQ	21.5139	2.7357	1274.77	76.7086	807.972	89.9931	997.654	122.351
03./04.06.17Waschbach20	< LOQ	< LOQ	< LOQ	20.8121	< LOQ	178.711	< LOQ	14.3652	1.49284	< LOQ	1096.27	2.08996	3.7035	< LOQ	< LOQ	< LOQ	34.3006	< LOQ	< LOQ	2.57938	5.47301	52.5546	2.02195	< LOQ	71.9991	< LOQ	< LOQ	< LOQ	6.83198	3.77839	69.3895	17.0324	10025.2	215.274	51.2034	41.7483	428.183	18.6358	14.9582	< LOQ	< LOQ	23.9858	1.80764	457.99	66.8446	300.198	76.2409	401.937	74.8912
03./04.06.17Waschbach21	< LOQ	< LOQ	< LOQ	16.0544	< LOQ	340.235	< LOQ	46.471	1.23329	< LOQ	1831.12	1.86636	5.40399	< LOQ	< LOQ	< LOQ	33.062	< LOQ	< LOQ	2.43708	6.57285	110.204	< LOQ	< LOQ	952.368	20.9786	23.2198	< LOQ	16.4321	2.07761	27.4454	15.6013	8942.03	119.651	80.6407	92.683	697.875	30.1116	26.4057	< LOQ	< LOQ	17.9507	1.98675	745.7	67.238	823.09	123.686	2065.59	161.813
03./04.06.17Waschbach22	< LOQ	< LOQ	< LOQ	16.5958	< LOQ	265.169	< LOQ	22.0241	1.14477	< LOQ	1124.54	2.38459	4.22754	< LOQ	7.08833	< LOQ	41.248	19.0555	< LOQ	2.26973	6.32059	64.7957	< LOQ	< LOQ	335.212	19.0493	21.882	< LOQ	8.57398	1.06815	20.6975	19.949	6895.06	125.784	185.439	154.799	1513.71	77.9169	69.8407	< LOQ	< LOQ	17.1503	2.77077	1532.25	64.8295	532.129	86.1142	1351.56	143.563
03./04.06.17Waschbach23	< LOQ	< LOQ	< LOQ	14.3517	< LOQ	242.773	< LOQ	19.3511	1.09408	< LOQ	1269.25	2.53195	3.21085	< LOQ	9.02058	6.22097	44.8981	28.8927	< LOQ	2.37984	6.68195	58.0698	< LOQ	5.44831	213.894	20.7664	24.3922	< LOQ	8.11748	0.803513	15.1579	16.8302	5339.55	107.231	292.334	248.12	2743.6	162.832	147.297	< LOQ	< LOQ	15.2149	4.93429	2740.97	59.6966	576.367	89.0951	1723.07	175.908
03./04.06.17Waschbach24	< LOQ	< LOQ	< LOQ	12.8677	< LOQ	190.991	< LOQ	16.4662	1.08986	< LOQ	1834.67	2.94331	2.77048	< LOQ	12.6502	10.151	49.8479	45.7103	< LOQ	2.37223	7.38652	56.8885	< LOQ	5.77847	163.876	24.0687	30.4057	< LOQ	< LOQ	0.646091	11.4746	17.6011	3596.42	116.439	474.605	379.253	3893	284.37	255.235	< LOQ	< LOQ	14.5396	15.5755	3886	50.5214	641.866	112.345	2439.17	254.508
[truncated: 5 more columns]

## Sheet: Waschbach 09.18.17
Substance	Acetamiprid	Aclonifen	Bifenox free acid	Carbendazim	Clomazon	Chloridazon	Chlortoluron	Clothianidin	DCPMU	DCPU	Metamitron-desamino	Difenoconazol	Diflufenican	Dimethachlor	Dimethachlor-ESA	Dimethachlor-OA	Dimethenamid	Dimethenamid-ESA	Dimethenamid-OA	Dimethomorph	Diuron	Epoxiconazol	Fenpropimorph	Fluazifop	Flufenacet	Flufenacet-ESA	Flufenacet-OA neg	Flurtamon	Imidacloprid	Irgarol	Isoproturon	Mecoprop	Metamitron	Metazachlor	Metazachlor-ESA	Metazachlor-OA	(S)-Metolachlor	Metolachlor-ESA	Metolachlor-OA	Napropamide	Prochloraz	Propioconazol	Propyzamide	Prosulfocarb	Prothioconazol-desthio	Quinmerac	Tebuconazol	Terbutryn	Terbutylazine
LOQ [ng/L]	2	5	20	1	2	20	2	5	0.5	5	5	1	1	2	5	5	2	10	20	2	1	1	2	5	2	5	10	1	5	0.5	0.5	2	10	1	20	20	1	2	5	10	50	2	1	50	5	5	1	1	1
RAC value 2020 [ng/L]	18	500		150	5660	56000	2300	7				360	25	3500			1520			5600	790	460	195	146000	357			1500	9		1300	900	38000	1250			1220			23700	5000	2000	700	3800	334	34000	625		1900
Waschbach 18.09.17 1	< LOQ	< LOQ	< LOQ	2.935	9.891	< LOQ	< LOQ	< LOQ	0.62	< LOQ	18.133	< LOQ	1.198	28.349	13.41	6.465	57.405	16.348	< LOQ	49.004	1.414	4.77	< LOQ	< LOQ	2.386	< LOQ	< LOQ	< LOQ	< LOQ	0.541	3.11	2.699	< LOQ	47.842	230.046	87.79	4.98	43.126	11.574	< LOQ	< LOQ	3.386	< LOQ	< LOQ	< LOQ	36.107	5.338	5.082	8.066
Waschbach 18.09.17 2	< LOQ	< LOQ	< LOQ	3.77	12.884	< LOQ	< LOQ	< LOQ	0.679	< LOQ	23.612	< LOQ	1.077	39.003	14.342	7.681	84.067	21.446	< LOQ	55.928	3.108	5.202	< LOQ	< LOQ	2.461	< LOQ	< LOQ	< LOQ	< LOQ	0.577	4.289	4.168	< LOQ	76.15	271.225	115.361	5.099	49.795	14.265	10.936	< LOQ	4.515	< LOQ	< LOQ	< LOQ	125.67	5.958	5.738	9.024
Waschbach 18.09.17 3	< LOQ	< LOQ	< LOQ	3.94	13.794	< LOQ	< LOQ	< LOQ	0.72	< LOQ	26.891	< LOQ	< LOQ	44.541	16.116	8.627	81.673	26.213	< LOQ	62.949	2.67	6.211	< LOQ	< LOQ	2.288	< LOQ	< LOQ	< LOQ	< LOQ	0.614	4.92	5.46	< LOQ	91.887	280.438	138.252	5.892	57.913	19.512	11.166	< LOQ	5.171	< LOQ	< LOQ	< LOQ	186.483	7.008	6.416	8.979
Waschbach 18.09.17 4	< LOQ	< LOQ	< LOQ	3.034	13.138	< LOQ	< LOQ	< LOQ	0.536	< LOQ	19.892	< LOQ	1.024	33.597	12.848	7.622	60.234	16.439	< LOQ	60.653	1.326	4.993	< LOQ	< LOQ	2.356	< LOQ	< LOQ	< LOQ	< LOQ	0.652	3.65	3.338	< LOQ	51.553	162.878	76.82	5.484	45.059	12.753	< LOQ	< LOQ	5.254	< LOQ	< LOQ	< LOQ	40.196	5.906	5.081	8.202
Waschbach 18.09.17 5	< LOQ	< LOQ	< LOQ	< LOQ	5.812	< LOQ	< LOQ	< LOQ	< LOQ	< LOQ	< LOQ	< LOQ	< LOQ	50.396	52.802	46.117	34.608	17.673	< LOQ	2.962	< LOQ	2.736	< LOQ	< LOQ	< LOQ	< LOQ	< LOQ	< LOQ	< LOQ	< LOQ	< LOQ	< LOQ	< LOQ	29.155	195.017	38.64	1.103	59.361	< LOQ	< LOQ	< LOQ	< LOQ	1.276	< LOQ	< LOQ	52.474	2.268	< LOQ	2.712
Waschbach 18.09.17 6	< LOQ	< LOQ	< LOQ	3.39	11.371	< LOQ	< LOQ	< LOQ	< LOQ	< LOQ	22.468	< LOQ	1.123	32.7	12.815	7.164	46.876	16.645	< LOQ	78.372	1.166	5.816	< LOQ	< LOQ	2.332	< LOQ	< LOQ	< LOQ	< LOQ	< LOQ	4.273	3.341	< LOQ	52.333	153.195	84.021	5.186	47.076	14.42	< LOQ	< LOQ	4.113	< LOQ	< LOQ	< LOQ	47.998	6.355	4.682	7.234
Waschbach 18.09.17 7	< LOQ	< LOQ	< LOQ	4.17	12.462	< LOQ	< LOQ	< LOQ	0.712	< LOQ	25.074	< LOQ	< LOQ	31.725	16.468	9.745	48.292	21.895	< LOQ	76.036	1.663	5.924	< LOQ	11.728	2.594	< LOQ	< LOQ	< LOQ	< LOQ	< LOQ	4.737	6.633	10.476	117.313	225.837	128.519	5.157	60.829	18.037	< LOQ	< LOQ	4.023	< LOQ	< LOQ	< LOQ	64.231	7.545	4.402	8.282
Waschbach 18.09.17 8	< LOQ	< LOQ	< LOQ	4.418	10.791	< LOQ	< LOQ	< LOQ	0.789	< LOQ	27.419	< LOQ	1.23	30.842	22.93	12.09	52.413	24.176	< LOQ	44.957	3.715	6.493	< LOQ	< LOQ	2.364	5.226	< LOQ	< LOQ	< LOQ	< LOQ	3.884	5.876	11.364	88.158	246.512	139.307	5.341	71.511	20.332	< LOQ	< LOQ	4.598	< LOQ	< LOQ	< LOQ	88.883	7.985	4.473	9.294
[truncated: 5 more columns]

## Sheet: Waschbach 10.04.2017
Substance	Acetamiprid	Aclonifen	Bifenox free acid	Carbendazim	Clomazon	Chloridazon	Chlortoluron	Clothianidin	DCPMU	DCPU	Metamitron-desamino	Difenoconazol	Diflufenican	Dimethachlor	Dimethachlor-ESA	Dimethachlor-OA	Dimethenamid	Dimethenamid-ESA	Dimethenamid-OA	Dimethomorph	Diuron	Epoxiconazol	Fenpropimorph	Fluazifop	Flufenacet	Flufenacet-ESA	Flufenacet-OA neg	Flurtamon	Imidacloprid	Irgarol	Isoproturon	Mecoprop	Metamitron	Metazachlor	Metazachlor-ESA	Metazachlor-OA	(S)-Metolachlor	Metolachlor-ESA	Metolachlor-OA	Napropamide	Prochloraz	Propioconazol	Propyzamide	Prosulfocarb	Prothioconazol-desthio	Quinmerac	Tebuconazol	Terbutryn	Terbutylazine
LOQ [ng/L]	2	5	20	1	2	20	2	5	0.5	5	5	1	1	2	5	5	2	10	20	2	1	1	2	5	2	5	10	1	5	0.5	0.5	2	10	1	20	20	1	2	5	10	50	2	1	50	5	5	1	1	1
RAC value 2020 [ng/L]	18	500		150	5660	56000	2300	7				360	25	3500			1520			5600	790	460	195	146000	357			1500	9		1300	900	38000	1250			1220			23700	5000	2000	700	3800	334	34000	625		1900
Waschbach 04.10.17 1	< LOQ	< LOQ	< LOQ	1.506	5.979	< LOQ	< LOQ	< LOQ	< LOQ	< LOQ	10.206	< LOQ	< LOQ	< LOQ	13.546	< LOQ	36.482	16.442	< LOQ	10.272	< LOQ	4.56	< LOQ	< LOQ	5.349	< LOQ	< LOQ	< LOQ	< LOQ	< LOQ	1.611	< LOQ	< LOQ	22.802	183.942	85.982	7.434	42.935	13.368	< LOQ	< LOQ	2.261	< LOQ	< LOQ	< LOQ	< LOQ	11.898	1.465	12.449
Waschbach 04.10.17 2	< LOQ	< LOQ	< LOQ	1.204	4.909	< LOQ	< LOQ	< LOQ	< LOQ	< LOQ	6.575	< LOQ	< LOQ	< LOQ	9.412	< LOQ	32.484	15.677	< LOQ	11.248	1.055	2.922	< LOQ	< LOQ	4.515	< LOQ	< LOQ	< LOQ	< LOQ	< LOQ	1.369	< LOQ	< LOQ	19.472	146.564	63.796	6.002	32.782	12.059	< LOQ	< LOQ	2.035	< LOQ	< LOQ	< LOQ	< LOQ	5.288	1.224	11.178
Waschbach 04.10.17 3	< LOQ	< LOQ	< LOQ	< LOQ	2.676	< LOQ	< LOQ	< LOQ	< LOQ	< LOQ	6.344	< LOQ	< LOQ	< LOQ	9.483	< LOQ	21.907	15.205	< LOQ	17.569	< LOQ	1.919	< LOQ	< LOQ	3.02	< LOQ	< LOQ	< LOQ	< LOQ	< LOQ	1.398	< LOQ	< LOQ	17.177	136.851	62.95	5.286	31.705	10.989	< LOQ	< LOQ	< LOQ	< LOQ	< LOQ	< LOQ	5.915	5.164	1.181	11.915
Waschbach 04.10.17 4	< LOQ	< LOQ	< LOQ	1.276	2.36	< LOQ	< LOQ	< LOQ	< LOQ	< LOQ	13.737	< LOQ	< LOQ	< LOQ	13.835	5.138	32.622	16.325	< LOQ	14.929	1.133	2.931	< LOQ	8.06	2.333	< LOQ	< LOQ	< LOQ	< LOQ	< LOQ	2.072	< LOQ	< LOQ	31.531	201.857	111.759	7.305	48.228	17.079	< LOQ	< LOQ	2.195	< LOQ	< LOQ	< LOQ	23.994	5.509	1.624	13.807
Waschbach 04.10.17 5	< LOQ	< LOQ	< LOQ	3.401	3.859	< LOQ	< LOQ	< LOQ	< LOQ	< LOQ	15.136	< LOQ	1.143	2.619	16.153	7.762	35.887	17.279	< LOQ	10.76	1.801	2.562	< LOQ	8.273	6.056	< LOQ	< LOQ	< LOQ	< LOQ	< LOQ	3.033	2.282	10.66	41.999	215.091	117.44	8.979	54.169	19.384	< LOQ	< LOQ	3.024	< LOQ	< LOQ	< LOQ	21.941	13.396	4.882	10.628
Waschbach 04.10.17 6	< LOQ	< LOQ	< LOQ	6.663	9.257	< LOQ	< LOQ	< LOQ	0.859	< LOQ	21.731	1.596	1.588	5.108	10.195	6.437	83.544	13.44	< LOQ	11.042	4.53	2.814	< LOQ	18.627	14.062	< LOQ	< LOQ	2.521	< LOQ	2.175	4.483	6.668	14.497	87.268	125.175	69.632	11.157	33.88	15.329	< LOQ	< LOQ	6.988	1.345	< LOQ	6.243	49.448	18.917	23.658	12.793
Waschbach 04.10.17 7	< LOQ	< LOQ	< LOQ	4.171	9.992	< LOQ	< LOQ	< LOQ	0.946	< LOQ	22.617	1.557	1.462	6.435	17.603	11.973	108.967	18.206	< LOQ	9.73	3.297	3.09	< LOQ	25.814	8.073	< LOQ	< LOQ	1.331	< LOQ	1.595	4.29	5.325	14.213	116.981	195.975	110.099	12.132	49.99	20.438	< LOQ	< LOQ	6.499	1.06	< LOQ	5.454	116.918	14.381	17.179	16.486
Waschbach 04.10.17 8	< LOQ	< LOQ	< LOQ	3.015	5.599	< LOQ	< LOQ	< LOQ	1.033	< LOQ	16.297	1.239	1.319	4.276	23.788	11.429	79.769	24.918	< LOQ	7.507	4.072	4.383	< LOQ	29.508	3.336	< LOQ	< LOQ	< LOQ	< LOQ	0.891	2.858	4.316	10.101	74.161	289.863	169.921	7.715	79.24	28.926	< LOQ	< LOQ	4.065	1.513	< LOQ	< LOQ	113.461	11.294	7.488	13.127
[truncated: 5 more columns]

## Sheet: Waschbach 11.08.17
Substance	Acetamiprid	Aclonifen	Bifenox free acid	Carbendazim	Clomazon	Chloridazon	Chlortoluron	Clothianidin	DCPMU	DCPU	Metamitron-desamino	Difenoconazol	Diflufenican	Dimethachlor	Dimethachlor-ESA	Dimethachlor-OA	Dimethenamid	Dimethenamid-ESA	Dimethenamid-OA	Dimethomorph	Diuron	Epoxiconazol	Fenpropimorph	Fluazifop	Flufenacet	Flufenacet-ESA	Flufenacet-OA neg	Flurtamon	Imidacloprid	Irgarol	Isoproturon	Mecoprop	Metamitron	Metazachlor	Metazachlor-ESA	Metazachlor-OA	(S)-Metolachlor	Metolachlor-ESA	Metolachlor-OA	Napropamide	Prochloraz	Propioconazol	Propyzamide	Prosulfocarb	Prothioconazol-desthio	Quinmerac	Tebuconazol	Terbutryn	Terbutylazine
LOQ [ng/L]	2	5	20	1	2	20	2	5	0.5	5	5	1	1	2	5	5	2	10	20	2	1	1	2	5	2	5	10	1	5	0.5	0.5	2	10	1	20	20	1	2	5	10	50	2	1	50	5	5	1	1	1
RAC value 2020 [ng/L]	18	500		150	5660	56000	2300	7				360	25	3500			1520			5600	790	460	195	146000	357			1500	9		1300	900	38000	1250			1220			23700	5000	2000	700	3800	334	34000	625		1900
Waschbach 08.11.17 1	< LOQ	< LOQ	< LOQ	< LOQ	< LOQ	< LOQ	3.978	< LOQ	< LOQ	< LOQ	8.41	< LOQ	1.661	< LOQ	9.373	< LOQ	3.922	< LOQ	< LOQ	102.416	< LOQ	2.259	< LOQ	< LOQ	27.427	< LOQ	< LOQ	1.007	< LOQ	< LOQ	35.474	< LOQ	< LOQ	2.684	294.105	80.075	2.732	23.66	5.945	< LOQ	< LOQ	< LOQ	3.033	< LOQ	< LOQ	< LOQ	6.537	1.094	7.291
Waschbach 08.11.17 3	< LOQ	< LOQ	< LOQ	< LOQ	< LOQ	< LOQ	8.841	< LOQ	< LOQ	< LOQ	< LOQ	< LOQ	2.845	< LOQ	5.908	< LOQ	4.059	< LOQ	< LOQ	50.348	< LOQ	1.66	< LOQ	< LOQ	51.602	< LOQ	< LOQ	2.211	< LOQ	< LOQ	52.353	< LOQ	< LOQ	2.959	79.022	32.975	3.127	20.136	5.275	< LOQ	< LOQ	2.006	19.315	< LOQ	< LOQ	< LOQ	5.109	< LOQ	6.935
Waschbach 08.11.17 4	< LOQ	< LOQ	< LOQ	< LOQ	< LOQ	< LOQ	5.663	< LOQ	< LOQ	< LOQ	6.703	< LOQ	2.191	2.967	9.247	< LOQ	5.717	10.219	< LOQ	29.158	< LOQ	4.183	< LOQ	< LOQ	45.851	< LOQ	< LOQ	6.461	< LOQ	< LOQ	58.254	< LOQ	< LOQ	4.126	119.089	55.181	3.071	24.664	7.632	< LOQ	< LOQ	2.107	8.788	< LOQ	< LOQ	< LOQ	7.129	1.189	6.573
Waschbach 08.11.17 5	< LOQ	< LOQ	< LOQ	3.269	15.583	< LOQ	8.196	< LOQ	0.523	< LOQ	7.218	1.014	13.381	58.09	17.736	20.767	16.487	< LOQ	< LOQ	13.207	2.337	4.048	< LOQ	< LOQ	261.645	< LOQ	< LOQ	80.545	< LOQ	1.276	563.477	3.803	< LOQ	12.337	69.669	33.952	3.083	14.564	6.038	62.311	< LOQ	6.977	37.162	< LOQ	< LOQ	5.972	41.97	20.857	7.021
Waschbach 08.11.17 6	< LOQ	< LOQ	< LOQ	4.772	8.526	< LOQ	8.139	< LOQ	0.764	< LOQ	16.834	1.245	7.923	30.696	16.466	14.597	16.615	14.966	< LOQ	13.38	2.986	3.814	< LOQ	< LOQ	132.142	5.203	< LOQ	37.54	< LOQ	1.791	235.199	4.785	< LOQ	15.433	134.843	81.101	3.867	32.877	13.084	37.893	< LOQ	7.858	24.588	< LOQ	< LOQ	12.745	31.056	23.008	4.706
Waschbach 08.11.17 7	< LOQ	< LOQ	< LOQ	4.707	5.816	< LOQ	6.786	< LOQ	0.786	< LOQ	21.678	1.27	5.179	22.175	20.68	14.979	37.618	26.879	< LOQ	8.385	2.866	4.211	< LOQ	< LOQ	124.309	8.392	< LOQ	24.263	< LOQ	0.837	124.889	4.637	< LOQ	29.547	224.048	153.639	4.968	86.228	25.264	26.609	< LOQ	6.82	17.389	< LOQ	< LOQ	40.772	25.501	14.306	6.333
Waschbach 08.11.17 8	< LOQ	< LOQ	< LOQ	3.71	3.243	< LOQ	10.274	< LOQ	0.749	< LOQ	17.888	1.327	6.118	8.869	22.371	15.799	82.584	45.713	30.867	10.788	2.681	6.112	< LOQ	19.143	138.107	12.179	< LOQ	17.054	< LOQ	0.579	84.193	5.107	< LOQ	53.72	369.39	265.204	5.142	133.198	35.728	10.564	< LOQ	6.204	11.638	< LOQ	< LOQ	107.492	31.73	9.779	9.174
[truncated: 5 more columns]

## Sheet: Waschbach 03.30.18
Substance	Acetamiprid	Aclonifen	Bifenox free acid	Carbendazim	Clomazon	Chloridazon	Chlortoluron	Clothianidin	DCPMU	DCPU	Metamitron-desamino	Difenoconazol	Diflufenican	Dimethachlor	Dimethachlor-ESA	Dimethachlor-OA	Dimethenamid	Dimethenamid-ESA	Dimethenamid-OA	Dimethomorph	Diuron	Epoxiconazol	Fenpropimorph	Fluazifop	Flufenacet	Flufenacet-ESA	Flufenacet-OA neg	Flurtamon	Imidacloprid	Irgarol	Isoproturon	Mecoprop	Metamitron	Metazachlor	Metazachlor-ESA	Metazachlor-OA	(S)-Metolachlor	Metolachlor-ESA	Metolachlor-OA	Napropamide	Prochloraz	Propioconazol	Propyzamide	Prosulfocarb	Prothioconazol-desthio	Quinmerac	Tebuconazol	Terbutryn	Terbutylazine
LOQ [ng/L]	2	5	20	1	2	20	2	5	0.5	5	5	1	1	2	5	5	2	10	20	2	1	1	2	5	2	5	10	1	5	0.5	0.5	2	10	1	20	20	1	2	5	10	50	2	1	50	5	5	1	1	1
RAC value 2020 [ng/L]	18	500		150	5660	56000	2300	7				360	25	3500			1520			5600	790	460	195	146000	357			1500	9		1300	900	38000	1250			1220			23700	5000	2000	700	3800	334	34000	625		1900
30.03.2018 Waschbach 1	< LOQ	< LOQ	< LOQ	< LOQ	< LOQ	< LOQ	< LOQ	< LOQ	< LOQ	< LOQ	< LOQ	< LOQ	< LOQ	< LOQ	22.27	< LOQ	< LOQ	34.02	< LOQ	< LOQ	< LOQ	< LOQ	< LOQ	< LOQ	< LOQ	10.75	< LOQ	< LOQ	< LOQ	< LOQ	< LOQ	< LOQ	< LOQ	2.24	513.6	241.53	1.83	71.87	20.47	< LOQ	< LOQ	< LOQ	2.35	< LOQ	< LOQ	< LOQ	< LOQ	< LOQ	1.78
30.03.2018 Waschbach 2	< LOQ	< LOQ	< LOQ	< LOQ	< LOQ	< LOQ	< LOQ	< LOQ	< LOQ	< LOQ	< LOQ	< LOQ	< LOQ	< LOQ	22.31	< LOQ	< LOQ	35.75	< LOQ	< LOQ	< LOQ	1.09	< LOQ	< LOQ	< LOQ	12.05	< LOQ	< LOQ	< LOQ	< LOQ	1.17	< LOQ	< LOQ	2.33	550.64	236.28	1.77	59.9	18.49	< LOQ	< LOQ	< LOQ	3.25	< LOQ	< LOQ	< LOQ	1.36	< LOQ	1.54
30.03.2018 Waschbach 3	< LOQ	< LOQ	< LOQ	< LOQ	< LOQ	< LOQ	< LOQ	< LOQ	< LOQ	< LOQ	< LOQ	< LOQ	< LOQ	< LOQ	17.14	< LOQ	< LOQ	26.25	< LOQ	< LOQ	< LOQ	1.06	< LOQ	< LOQ	< LOQ	8.88	< LOQ	< LOQ	< LOQ	< LOQ	0.91	< LOQ	< LOQ	2.18	379.31	178.18	1.27	42.8	13.46	< LOQ	< LOQ	< LOQ	5.19	< LOQ	< LOQ	< LOQ	1.44	< LOQ	1.32
30.03.2018 Waschbach 4	< LOQ	< LOQ	< LOQ	1.53	< LOQ	< LOQ	< LOQ	< LOQ	< LOQ	< LOQ	< LOQ	< LOQ	1.26	< LOQ	16.48	< LOQ	13.83	28.43	< LOQ	< LOQ	< LOQ	1.42	< LOQ	< LOQ	4.27	10.22	< LOQ	< LOQ	< LOQ	< LOQ	1.46	< LOQ	< LOQ	15.12	392.15	188.63	2.82	45.27	14.64	< LOQ	< LOQ	2.01	8.18	< LOQ	< LOQ	8.17	2.64	3.48	1.93
30.03.2018 Waschbach 5	< LOQ	< LOQ	< LOQ	1.94	< LOQ	< LOQ	2.93	8.15	< LOQ	< LOQ	< LOQ	< LOQ	3.51	< LOQ	19.19	5.5	38.59	30.48	< LOQ	< LOQ	< LOQ	2.2	< LOQ	< LOQ	12.19	10.92	< LOQ	1.65	< LOQ	< LOQ	1.74	< LOQ	< LOQ	23.03	384.81	188.5	2.38	43.55	14.47	< LOQ	< LOQ	2.75	20.65	< LOQ	< LOQ	7.88	4.11	5.7	2.13
30.03.2018 Waschbach 6	< LOQ	< LOQ	< LOQ	1.04	< LOQ	< LOQ	4.62	< LOQ	< LOQ	< LOQ	< LOQ	< LOQ	2.96	< LOQ	25.76	5.97	29.66	42.48	< LOQ	< LOQ	< LOQ	1.45	< LOQ	< LOQ	10.74	13.18	< LOQ	1.3	< LOQ	< LOQ	1.01	< LOQ	< LOQ	16.06	510.56	263.43	2.05	60.32	20.29	< LOQ	< LOQ	2.01	17.69	< LOQ	< LOQ	9.04	2.79	2.44	2.13
30.03.2018 Waschbach 7	< LOQ	< LOQ	< LOQ	< LOQ	< LOQ	< LOQ	5.77	5.29	< LOQ	< LOQ	< LOQ	< LOQ	1.82	< LOQ	28.8	5.91	12.12	49.86	< LOQ	< LOQ	< LOQ	1.15	< LOQ	< LOQ	6.07	17.08	< LOQ	< LOQ	< LOQ	< LOQ	0.6	< LOQ	< LOQ	6.7	581.21	301.37	1.92	69.08	23.19	< LOQ	< LOQ	< LOQ	7.78	< LOQ	< LOQ	7.47	1.42	1.34	2.13
30.03.2018 Waschbach 8	< LOQ	< LOQ	< LOQ	< LOQ	2.75	< LOQ	6.39	< LOQ	< LOQ	< LOQ	< LOQ	1.35	1.37	8.53	30.8	6.88	7.26	53.98	< LOQ	< LOQ	< LOQ	4.56	< LOQ	< LOQ	4.5	20.34	< LOQ	< LOQ	< LOQ	< LOQ	5.29	< LOQ	< LOQ	3.43	666.02	341.56	6.12	77.41	26	< LOQ	< LOQ	4.52	3.49	< LOQ	< LOQ	6.81	7.81	1.1	3.3
[truncated: 5 more columns]

## Sheet: Waschbach 05.15.18
Substance	Acetamiprid	Aclonifen	Bifenox free acid	Carbendazim	Clomazon	Chloridazon	Chlortoluron	Clothianidin	DCPMU	DCPU	Metamitron-desamino	Difenoconazol	Diflufenican	Dimethachlor	Dimethachlor-ESA	Dimethachlor-OA	Dimethenamid	Dimethenamid-ESA	Dimethenamid-OA	Dimethomorph	Diuron	Epoxiconazol	Fenpropimorph	Fluazifop	Flufenacet	Flufenacet-ESA	Flufenacet-OA neg	Flurtamon	Imidacloprid	Irgarol	Isoproturon	Mecoprop	Metamitron	Metazachlor	Metazachlor-ESA	Metazachlor-OA	(S)-Metolachlor	Metolachlor-ESA	Metolachlor-OA	Napropamide	Prochloraz	Propioconazol	Propyzamide	Prosulfocarb	Prothioconazol-desthio	Quinmerac	Tebuconazol	Terbutryn	Terbutylazine
LOQ [ng/L]	2	5	20	1	2	20	2	5	0.5	5	5	1	1	2	5	5	2	10	20	2	1	1	2	5	2	5	10	1	5	0.5	0.5	2	10	1	20	20	1	2	5	10	50	2	1	50	5	5	1	1	1
RAC value 2020 [ng/L]	18	500		150	5660	56000	2300	7				360	25	3500			1520			5600	790	460	195	146000	357			1500	9		1300	900	38000	1250			1220			23700	5000	2000	700	3800	334	34000	625		1900
15.05.2018 Waschbach 1	< LOQ	< LOQ	< LOQ	2.24	< LOQ	< LOQ	< LOQ	< LOQ	< LOQ	< LOQ	53.23	< LOQ	1.09	2.31	15.71	12.68	21.5	10.12	< LOQ	< LOQ	< LOQ	5.34	< LOQ	< LOQ	5.37	< LOQ	25.33	< LOQ	< LOQ	< LOQ	0.88	3.28	84.22	1.54	175	88.33	4.65	38.81	9.37	< LOQ	< LOQ	2.44	< LOQ	< LOQ	104.35	12.68	7.18	< LOQ	10.35
15.05.2018 Waschbach 2	< LOQ	< LOQ	< LOQ	4.25	2.31	< LOQ	< LOQ	< LOQ	< LOQ	< LOQ	24.16	< LOQ	1.26	4.01	13.47	12.06	21.24	< LOQ	< LOQ	< LOQ	2.37	5.75	< LOQ	< LOQ	10.82	5.12	20.16	< LOQ	< LOQ	< LOQ	1.68	5.97	50.88	8.45	139.84	71.27	8.33	27.5	7.31	< LOQ	< LOQ	3.3	1.86	< LOQ	80.63	9.25	9.05	2.48	9.94
15.05.2018 Waschbach 3	< LOQ	< LOQ	< LOQ	5.37	2.89	< LOQ	3.49	< LOQ	< LOQ	< LOQ	24.6	1.16	1.77	4.32	11.5	12.59	18.37	< LOQ	< LOQ	< LOQ	2.85	7.08	< LOQ	7.32	12.23	< LOQ	19.95	< LOQ	< LOQ	1.36	5.34	8.71	76.55	6.63	75.6	36.03	6.08	9.46	< LOQ	< LOQ	< LOQ	4.82	2.55	< LOQ	69.02	9.12	15.91	11.91	8.97
15.05.2018 Waschbach 4	< LOQ	< LOQ	< LOQ	9.88	2.95	< LOQ	5.62	11.43	0.83	< LOQ	39.45	1.87	4.87	8.32	9.03	9.27	29.68	< LOQ	< LOQ	2.32	6.24	10.72	< LOQ	7.7	51.74	< LOQ	17.04	4.32	5.29	1.46	10.04	83.22	201.77	14.82	73.36	35.94	8.34	9.12	< LOQ	< LOQ	< LOQ	8.87	3.4	< LOQ	60.39	14.6	54.51	16.15	10.73
15.05.2018 Waschbach 5	< LOQ	< LOQ	< LOQ	< LOQ	< LOQ	< LOQ	< LOQ	< LOQ	< LOQ	< LOQ	100.93	< LOQ	< LOQ	< LOQ	34.39	11.8	< LOQ	< LOQ	< LOQ	< LOQ	< LOQ	1.37	< LOQ	< LOQ	< LOQ	6.05	15.16	< LOQ	< LOQ	< LOQ	< LOQ	< LOQ	1354.31	< LOQ	83.46	31.75	198	20.73	6.07	< LOQ	< LOQ	< LOQ	< LOQ	158.55	10.8	< LOQ	2.06	< LOQ	74
15.05.2018 Waschbach 6	< LOQ	< LOQ	< LOQ	13.76	2.34	< LOQ	7.03	5.23	1.07	< LOQ	53.83	1.89	5.15	5.95	12.93	6.3	18.53	< LOQ	< LOQ	2.58	11.11	8.13	< LOQ	10.13	85.44	< LOQ	20.86	5.89	< LOQ	< LOQ	6.4	217.45	267.59	9.87	141.95	62.1	6.46	17.54	5.43	< LOQ	< LOQ	8	2.94	< LOQ	85.71	40.54	27.17	5.95	10.34
15.05.2018 Waschbach 7	< LOQ	< LOQ	< LOQ	11.52	< LOQ	< LOQ	6.34	< LOQ	1.13	< LOQ	57.64	1.73	4.51	4.04	12.44	5.82	12.11	13.85	< LOQ	2.14	10.33	6.1	< LOQ	< LOQ	70.79	< LOQ	12.77	5.22	< LOQ	< LOQ	4.15	94	155.74	7.3	177.02	88.01	5.26	20.66	6.14	< LOQ	< LOQ	6.35	1.72	< LOQ	78.27	18.89	17.21	4.48	8.76
15.05.2018 Waschbach 8	< LOQ	< LOQ	< LOQ	7.3	< LOQ	< LOQ	6.54	< LOQ	0.85	< LOQ	77.61	1.31	3.49	2.56	15.82	5.39	6.75	21.42	< LOQ	< LOQ	6.46	4.74	< LOQ	< LOQ	37.75	< LOQ	10.01	3.41	< LOQ	< LOQ	2.72	31.89	36.58	4.37	283.46	125.18	4.2	27.1	8.37	< LOQ	< LOQ	5.11	1.39	< LOQ	58.74	14.72	11.87	3.44	5.91
[truncated: 5 more columns]

## Sheet: Waschbach 05.24.18
Substance	Acetamiprid	Aclonifen	Bifenox free acid	Carbendazim	Clomazon	Chloridazon	Chlortoluron	Clothianidin	DCPMU	DCPU	Metamitron-desamino	Difenoconazol	Diflufenican	Dimethachlor	Dimethachlor-ESA	Dimethachlor-OA	Dimethenamid	Dimethenamid-ESA	Dimethenamid-OA	Dimethomorph	Diuron	Epoxiconazol	Fenpropimorph	Fluazifop	Flufenacet	Flufenacet-ESA	Flufenacet-OA neg	Flurtamon	Imidacloprid	Irgarol	Isoproturon	Mecoprop	Metamitron	Metazachlor	Metazachlor-ESA	Metazachlor-OA	(S)-Metolachlor	Metolachlor-ESA	Metolachlor-OA	Napropamide	Prochloraz	Propioconazol	Propyzamide	Prosulfocarb	Prothioconazol-desthio	Quinmerac	Tebuconazol	Terbutryn	Terbutylazine
LOQ [ng/L]	2	5	20	1	2	20	2	5	0.5	5	5	1	1	2	5	5	2	10	20	2	1	1	2	5	2	5	10	1	5	0.5	0.5	2	10	1	20	20	1	2	5	10	50	2	1	50	5	5	1	1	1
RAC value 2020 [ng/L]	18	500		150	5660	56000	2300	7				360	25	3500			1520			5600	790	460	195	146000	357			1500	9		1300	900	38000	1250			1220			23700	5000	2000	700	3800	334	34000	625		1900
24.05.2018 Waschbach 1	< LOQ	< LOQ	< LOQ	2.49	2.23	< LOQ	2.49	< LOQ	< LOQ	< LOQ	29.19	< LOQ	1.33	9.67	9.68	8.35	39.26	< LOQ	< LOQ	2.12	< LOQ	5	< LOQ	< LOQ	27.62	< LOQ	18.81	< LOQ	< LOQ	< LOQ	1.35	67.53	35.19	14.61	144.05	69.16	32.76	13.06	< LOQ	< LOQ	< LOQ	4.29	1.45	< LOQ	143.55	9.6	7.79	< LOQ	63.98
24.05.2018 Waschbach 2	< LOQ	< LOQ	< LOQ	2.17	2.37	< LOQ	2.39	< LOQ	< LOQ	< LOQ	20.24	< LOQ	1.2	7.51	8.19	8.12	47.79	< LOQ	< LOQ	2.27	< LOQ	7.69	< LOQ	< LOQ	48.13	< LOQ	21.45	< LOQ	< LOQ	< LOQ	1.31	19.4	34.19	9.1	83.18	36.63	34.65	14.14	< LOQ	< LOQ	< LOQ	4.77	1.77	< LOQ	149.8	5.2	10.59	< LOQ	94.81
24.05.2018 Waschbach 3	< LOQ	< LOQ	< LOQ	2.41	< LOQ	< LOQ	2.48	< LOQ	< LOQ	< LOQ	23.2	1.29	1.92	6.74	8.98	6.38	26.41	< LOQ	< LOQ	< LOQ	< LOQ	7.15	< LOQ	< LOQ	41.34	< LOQ	10.91	< LOQ	< LOQ	< LOQ	1.36	14.46	40.44	7.31	100.48	44.71	45.21	12.78	< LOQ	< LOQ	< LOQ	7.51	2.36	< LOQ	130.78	6.41	13.1	2.02	74.96
24.05.2018 Waschbach 4	< LOQ	< LOQ	< LOQ	7.01	2.02	< LOQ	2.61	< LOQ	< LOQ	< LOQ	39.39	1.6	3.6	6.44	8.05	5.36	62.23	< LOQ	< LOQ	< LOQ	2.07	8.18	< LOQ	< LOQ	37.8	< LOQ	< LOQ	1.36	< LOQ	2.11	5.55	23.81	259.12	6.98	60.76	31.15	35.04	6.01	< LOQ	< LOQ	< LOQ	16.62	2.53	< LOQ	146.32	20.22	25	22.39	73.98
24.05.2018 Waschbach 5	< LOQ	< LOQ	< LOQ	7.36	5.45	< LOQ	4.02	< LOQ	0.54	< LOQ	31.02	2.4	5.28	18.52	9.82	< LOQ	86.25	< LOQ	< LOQ	2.2	2.16	11.05	< LOQ	9.2	30.87	< LOQ	< LOQ	2.49	< LOQ	0.57	5.28	89.03	216.43	15.69	114.19	52.75	20.05	14.43	< LOQ	< LOQ	< LOQ	12.88	4.54	< LOQ	130.21	28.51	35.37	8.94	51.33
24.05.2018 Waschbach 6	< LOQ	< LOQ	< LOQ	4.87	3.18	< LOQ	4.02	< LOQ	< LOQ	< LOQ	29.16	1.75	4.35	9.67	12.95	< LOQ	65.09	12.61	< LOQ	< LOQ	1.51	7.85	< LOQ	< LOQ	19.19	< LOQ	< LOQ	1.72	< LOQ	< LOQ	3.12	67.11	216.93	10.05	206.67	84.67	15.1	25.53	7.67	< LOQ	< LOQ	8.12	2.89	< LOQ	87.46	42.76	22.95	4.76	34.87
24.05.2018 Waschbach 7	< LOQ	< LOQ	< LOQ	4.55	< LOQ	32.58	3.11	< LOQ	< LOQ	< LOQ	52.7	1.15	2.73	5.09	14.14	< LOQ	24.71	13.68	< LOQ	< LOQ	< LOQ	6.8	< LOQ	< LOQ	15.22	< LOQ	< LOQ	1.27	< LOQ	< LOQ	1.62	40.02	272.23	4.34	208.78	85.89	21.64	26.39	6.95	< LOQ	< LOQ	7.33	1.42	< LOQ	72.6	25.17	11.86	2.79	30.64
24.05.2018 Waschbach 8	< LOQ	< LOQ	< LOQ	4.79	2.46	36.97	5.08	< LOQ	< LOQ	< LOQ	157.97	1.33	2.69	8.41	14.39	5.3	23.56	16.81	< LOQ	< LOQ	1.21	8.56	< LOQ	< LOQ	18.41	< LOQ	< LOQ	2.1	< LOQ	< LOQ	2.33	177.8	74.51	12.26	220.06	100.17	21.14	24.72	6.95	< LOQ	< LOQ	7.65	2.05	< LOQ	79.29	23.57	12.66	3.28	47.1
[truncated: 5 more columns]

## Sheet: Waschbach 06.14.18
Substance	Acetamiprid	Aclonifen	Bifenox free acid	Carbendazim	Clomazon	Chloridazon	Chlortoluron	Clothianidin	DCPMU	DCPU	Metamitron-desamino	Difenoconazol	Diflufenican	Dimethachlor	Dimethachlor-ESA	Dimethachlor-OA	Dimethenamid	Dimethenamid-ESA	Dimethenamid-OA	Dimethomorph	Diuron	Epoxiconazol	Fenpropimorph	Fluazifop	Flufenacet	Flufenacet-ESA	Flufenacet-OA neg	Flurtamon	Imidacloprid	Irgarol	Isoproturon	Mecoprop	Metamitron	Metazachlor	Metazachlor-ESA	Metazachlor-OA	(S)-Metolachlor	Metolachlor-ESA	Metolachlor-OA	Napropamide	Prochloraz	Propioconazol	Propyzamide	Prosulfocarb	Prothioconazol-desthio	Quinmerac	Tebuconazol	Terbutryn	Terbutylazine
LOQ [ng/L]	2	5	20	1	2	20	2	5	0.5	5	5	1	1	2	5	5	2	10	20	2	1	1	2	5	2	5	10	1	5	0.5	0.5	2	10	1	20	20	1	2	5	10	50	2	1	50	5	5	1	1	1
RAC value 2020 [ng/L]	18	500		150	5660	56000	2300	7				360	25	3500			1520			5600	790	460	195	146000	357			1500	9		1300	900	38000	1250			1220			23700	5000	2000	700	3800	334	34000	625		1900
14.06.2018 Waschbach 1	< LOQ	< LOQ	< LOQ	5.75	3.52	< LOQ	< LOQ	< LOQ	< LOQ	< LOQ	63.95	1.12	1.27	19.49	19.16	12.46	32.92	24.55	< LOQ	2.25	< LOQ	22.19	< LOQ	< LOQ	18.2	11.84	25.71	1.56	< LOQ	< LOQ	1.58	3.25	46.62	18.06	186.46	95.8	36.49	48.87	15.31	< LOQ	< LOQ	10.76	< LOQ	< LOQ	100.16	48.08	14.73	1.02	52.7
14.06.2018 Waschbach 2	< LOQ	< LOQ	< LOQ	6.6	5.31	< LOQ	< LOQ	< LOQ	< LOQ	< LOQ	71.31	1.17	1.67	20.77	21.31	9.34	36.71	23.98	< LOQ	2.55	< LOQ	19.61	< LOQ	< LOQ	21.51	11.76	18.33	2.51	< LOQ	0.67	1.97	4.62	60.41	17.81	189.46	85.29	37.96	48.11	16.27	< LOQ	< LOQ	10.44	< LOQ	< LOQ	116.77	50.91	15.43	4.98	55.13
14.06.2018 Waschbach 3	< LOQ	< LOQ	< LOQ	4.29	4.38	< LOQ	< LOQ	< LOQ	< LOQ	< LOQ	59.92	1.01	1.81	17.99	19	5.51	23.78	20.96	< LOQ	< LOQ	< LOQ	13.75	< LOQ	< LOQ	20.92	12.23	15.3	2.2	< LOQ	0.52	2.11	4.2	73.69	15.75	179.88	83.2	44.01	50.1	20.04	< LOQ	< LOQ	6.86	< LOQ	< LOQ	99.05	36.79	12.04	4.13	78.75
14.06.2018 Waschbach 4	< LOQ	< LOQ	< LOQ	6.6	4.21	22.46	< LOQ	< LOQ	< LOQ	< LOQ	57.68	1.16	2.51	15.08	19.8	7.29	25.26	20.06	< LOQ	< LOQ	< LOQ	12.76	< LOQ	< LOQ	22.65	14.27	17.51	2.43	< LOQ	< LOQ	2.71	6.31	81.7	12.22	185.11	83.9	64.26	51.11	21.39	< LOQ	< LOQ	5.89	< LOQ	50.28	95.96	35.68	11.75	2.6	103.2
14.06.2018 Waschbach 5	< LOQ	< LOQ	< LOQ	7.54	< LOQ	< LOQ	< LOQ	< LOQ	< LOQ	< LOQ	42.47	< LOQ	2.49	4.35	15.77	6.53	19.68	16.61	< LOQ	< LOQ	< LOQ	10.88	< LOQ	< LOQ	16.03	10.43	13.76	< LOQ	< LOQ	< LOQ	1.37	7.8	61.64	3.5	136.61	67.4	52.47	39.53	16.78	< LOQ	< LOQ	5.53	< LOQ	< LOQ	58.68	27.39	8.96	1.74	68.58
14.06.2018 Waschbach 6	< LOQ	< LOQ	< LOQ	8.22	< LOQ	< LOQ	< LOQ	< LOQ	0.63	< LOQ	52.27	1.29	2.24	7.54	15.29	7.73	25.41	16.54	< LOQ	< LOQ	4.22	14.34	< LOQ	< LOQ	18.76	8.58	11.3	1.28	< LOQ	2.13	4.05	188.71	61.22	7.02	136.27	64.51	55.04	33.51	14.37	< LOQ	< LOQ	7.88	< LOQ	< LOQ	82.87	32.23	12.34	9.88	54.9
14.06.2018 Waschbach 7	< LOQ	< LOQ	< LOQ	8.8	2.64	< LOQ	< LOQ	< LOQ	1	< LOQ	68.03	1.29	2.54	9.49	17.54	6.29	26.32	16.52	< LOQ	< LOQ	10.37	13.59	< LOQ	< LOQ	20.79	9	13.81	1.27	< LOQ	0.68	2.65	249.6	43.62	9	148.03	69.26	57.67	38.65	15.24	< LOQ	< LOQ	6.61	1.04	< LOQ	72.88	33.75	13.23	4.98	58.28
14.06.2018 Waschbach 8	< LOQ	< LOQ	< LOQ	5.26	< LOQ	< LOQ	< LOQ	< LOQ	0.58	< LOQ	71.13	< LOQ	2	3.88	22.14	7.9	24.54	22.52	< LOQ	< LOQ	2.52	8.73	< LOQ	< LOQ	14.26	11.83	11.47	< LOQ	< LOQ	< LOQ	1.28	58.05	31.42	2.87	202.98	87.06	52.43	46.58	16.48	< LOQ	< LOQ	4.06	< LOQ	< LOQ	37.16	42.9	6.41	2.1	53.3
[truncated: 5 more columns]

[truncated: 11 more sheets: Weidgraben 09.18.17, Weidgraben 10.04.17, Weidgraben 11.08.17, Weidgraben 5.15.18, Weidgraben 06.12.18, Flutgraben 03.30.18, Flutgraben 05.15.18, Flutgraben 05.24.18, Flutgraben 05.31.18, Flutgraben 06.12.18, Microtox]
